# Supplementary material for: Regioselective Synthesis of Potential Non-Quinonoid Prodrugs of Plasmodione: Antiparasitic Properties Against Two Hemoglobin-Feeding Parasites and Drug Metabolism Studies
Source: Molecules. 2024 Nov 7;29(22):5268. doi: 10.3390/molecules29225268 (PMC11596610; doi:10.3390/molecules29225268)
Supplement: Supplementary file 1 [file molecules-29-05268-s001.zip]

Archive with 1 entries (1 files):
- molecules-3212870-supplementary.pdf
